# Supplementary material for: Controllable Valley Polarization and Strain Modulation in 2D 2H–VS2/CuInP2Se6 Heterostructures
Source: Nanomaterials (Basel). 2022 Jul 18;12(14):2461. doi: 10.3390/nano12142461 (PMC9315968; doi:10.3390/nano12142461)
Supplement: Supplementary file 1 [file nanomaterials-12-02461-s001.zip]

Archive with 1 entries (1 files):
- nanomaterials-1797759-supplementary.pdf
